# Supplementary material for: Using the Expanded Andersen Model to Determine Factors Associated with Mexican Adolescents’ Utilization of Dental Services
Source: Healthcare (Basel). 2023 Dec 13;11(24):3159. doi: 10.3390/healthcare11243159 (PMC10743091; doi:10.3390/healthcare11243159)
Supplement: Supplementary file 1 [file healthcare-11-03159-s001.zip]

Archive with 1 entries (1 files):
- healthcare-2708157-supplementary.pdf
